# Supplementary material for: Sugarcane mosaic virus mediated changes in cytosine methylation pattern and differentially transcribed fragments in resistance-contrasting sugarcane genotypes
Source: PLoS One. 2020 Nov 9;15(11):e0241493. doi: 10.1371/journal.pone.0241493 (PMC7652275; doi:10.1371/journal.pone.0241493)
Supplement: S1 File — (TXT) [file pone.0241493.s007.txt]

>1099_01
TTGCACAGGTCACGGAAGTGATTACAGAGGCAACGGAAGTGAAGTGGCCACAAAGAGCTTGCCTTTTTTCTGTCTTGCATGT
>1099_02
TTGCACAGGTGACGGAAGGATCACAGAGGCAACGGAAGGAAGTGGCCACAAAGAGCATGCCTTTTTTCTGTCTTGCATGT
>1099_03
TTGCGTGGCATGGGGGCATCTCTTCCGCCTGCTGCCGCTGCCTGT
>1099_04
ACAGTGCCATAATGCTACAGTAACACGAATTTGGCCTGGCCCGATTCGCCACTACAATACTCGCAGCTACAGCCTCACCCCACAGCTCACCCTCGCAGCTACAGTAGCTCGGCCCAA
>5000_05
TAGCATAACTGAGTAGAGAGGGAAGAATATAGACTAACTACCTCTGCTCAATGCCGCTTCCGCTGCTGCTGCCACCGCCATACTGT
>5000_06
ACACCCCAACCCTAAGCCTTAGCCCCCGCATTGCCCCCACACAGGCGACACAAGCGGCTAAAACCCTAGCCTCACCGCCAACACTTCCTCCCCCTCCCTTCCCCCTCGCCGCTA
>5000_07
TTGCAGCGAGACATGAAAAAAAATGTGCCATGACAGGATGTGCGAATGACCAGCAGCGTACATGAACCACGTGTTGGGGTAACTGCTGGTGTGGCTGGTGT
>5000_08
ACAATCCAACACAAAAGTCAAGTACATGCATGCAAAGCAAGCACAAAAAGAAGACACATCACTTATTCAAGTACTCCTACTACACTAGGAGTATCGTGAAAAGGATTGCTCGGTCCTGT
>5000_09
ACCTCGGCACCATTGCGAAGCTAAACGCAGTCCCTCGGCGCATGCCTGCGTTTCAGCTTCAGCTTCATCCACCGATGCACAGCGGAAAAGCACCCTTCACGCCGTCAAGATCACCTCCCCCTTGT
>5000_10
ACAACCAAGCAAGGGATATGAGTGGGAGGTGTTTGTTTAGGCTCACAAGGATGTCAAGTATGTCAAAGTGCCAAGAGTGAAGGCTTGGAGCCAGCCAAGGTCTATTTAAAGACCCCCTCTGAAAATCCAACCGTTACATAGCTCGAGGGTGACCGGACTCACCGACCGGACTCAGCCCCGTGT
>1099_11
ACACATACAGAGAGTATTTGACTATTGCTTGGTTCTCTCTTGCCTACTCGATCTTGCACTACCACATAGGACAGGACCCATATTTCATCGCACACATATTACCGCGAATTGCTAAATAGAATTTACCGAAGTACGTATATTTGATTTTTTTTTGCAAAAAATGTTAACTATCCTTGGAATAGCAGGAATTATTTTAGCTCCATGTGTTGGAATATGATCGGT
>1099_12
ACAGAAGGAGATGGAGAAAGTTGATAGTATCCCAAGCCAGAAGGAAATGATCTCAATGCAGACATGGAAAATCCTACAAAGGACAGCAGTCCCTGCGTTGCGGCAAATATCGGCTACAAAGGACAGCAGACATGGAAAATCCTACAAAGGGTTCAGCCTA
>5000_13
ACAACCTTAGCCGATAGAGCATAAGAAACTGCCAAGAAAGGATCACGGACAGGGCAGATCTAATCACAAGGCCATGTCAAGTGGCGCCAAAAATGGACATCGTGCCATGCCGCAAGCCCGCAACGGTACAATTTCTCGTGCTGT
>5000_14
TAGGAATCCTAGGTTGGCTTCCATGCATCTCGTGCAGGCCTCTATGGTCTATGCACAAAATGGAGTATGTTCTGCTAGTGGACCTTGTGTAATACGTATTTTAAGGCAATGGAAATTCTATTTCAAAASGCACAAGAGAGTGTCGGAACCATGT
>5000_15
TAGGCACGAAGGTAGGCTGGGATACGGGCGGCAGCGGCCAGCGCTGGGCATCTACGCCCAATATCGCCATTGGCCAGAACGATTATGCGACCATCTTCTGCTGT
>5000_16
ACACCTCGACTCATGSCTAAGCGGCTATCTCGTGTGCGGACGAGTTACAAATTCTAGGAACATGTAAACACTCAAAGTGTACAAAATGCTCTTCAATCAAAGTGCGAATTTCCTGAAAGATGACGCCTGGTGGTGCCTGATCCATCTCAACAGACAACACTCCCTTCTGAAGCATTAACGAATCGGTCTCCAACTGCACCCTCGACATGGTTGGTGTGCGCTCCAGCTGTGGACGCTA
>5000_17
TTGCACAGGTGACGGAAGTGATCACAGAGGCAACGGAAGTGAAGTGGCCACAAAGAGCTTGCCTTTTTTCTGTTTTGCATGT
>5000_18
ACAACTATGATCTAGACACCTCAAAGGATGTTCGATCCGCACCTATAAACCCTATCGATCCTGCTAACGGGATATGGAATACAAAGGTAGCTACGGAAATGTCACGTTTCTCGCTACTACCGCGGT
>5000_19
ACAGTGCCGTGATGCTACAGTAACACGAATTTGGCCTGGCCCGATTCGCCACTACAATACTCGCAGCTACAGCCTCGTCCCACAGCCCACCCTCGCAGCTACAGTAGCTCGGCCCAA
>5000_20
AACAAGATGTACTTTGATAAAGGCTCACACACMAGGAGCACAGCAGTTACTGAACCGTTTACG
>5000_21
TTGCGGAGAGCAGCAGGGCACTGGGAGCAACCTCGT
>5000_22
ACTGGCGCAGGTAGTTTATTGAAACCCGT
>5000_23
AAAGGCAGCAACGATTTCCTTTTCAAATTCAAGTATTYTTTTGTCTCTCAAG
>5000_24
CTTGAGAGACAAAATAGCAGAGTTTTTGTTTCAAACACATTATCATATATAGTTAGCATATAACTGTGTATATGTAGTGGTATAGTCAAAGGGGAAATCGTTGCTGCCTTT
>5000_25
CTTGAGAGACAAAAGAATACTTGAWTTTGAAAAGGAATCGTTGCTGCCTTT
>5000_26
ACGACTAACAGGTCCAAGATATCACTTGSAGATAATATAACCCTGCCACTCCATGASATTTGCTTGAAGATTATCATCATATTCCTCTGTTTCAAATGCCTGTATTAATGTTATCCTAACTTTGCATAAACTCGTCAGT
>5000_27
ACTGGGCCGCAAGACAATGCAGCTGCGAAGGAAGTAGGCAAAGGAGGACGGAATGACGGAATGGTCGCGATTTCTGTTTAGTGATGATGATTGGGTAGTCCTCGT
>5000_28
ACACCGCGCGACGTGCGGTGCTCTTCCGACCGCTGGACCCTACCTCCGGCT
>5000_29
ACCAAGGCCAAGAAGCAGGAGAAGGCAGAGGCACAAAAGTGATCAATGCTCTGAACTGTGCCTGTCCTATGTTTAGGTGATAGTCCGCTCAAGATCATGTCCCATCCTATCTAGTATAGTTGTCTATCTTGACTGAAG
>5000_30
ACATGAACAAAATGGGTTGGAAGCAGGCACATGTAGGATATATTTGACATTCACTGGTGTTATGTGGGTGGCAAAAATGGCAAACGCCACTTCTCAACATCGTTGAGTTTCATGAAAAGAGACCACCGTTGACCTTAGCTTCTCCTGATCGACTCAGTCATTCACTCCTTGGCCCATAGTAGCAAGCAGACACTGTCCAGCTAGCTGCAAG
>5000_31
ACTGGAAGACACGCTCATCCTCACCGT
>1099_32
ACACCGCGCGACGTGCGGTGCTCTTCCGACCGYTGGACCCTACCTCCGGCT
>1099_33
ACACCGCGCGACGTGCGGTGCTCTTCCGACCGCTGGACCCTACCTCCGGCT
>5000_34
TTCAAGAGCCTGGTTTTCTGGATCTGTCACCACMAWTTT
>5000_35
ACTGGAAGACACGCTCATCCTCACCGT
