# Supplementary material for: Sugarcane mosaic virus mediated changes in cytosine methylation pattern and differentially transcribed fragments in resistance-contrasting sugarcane genotypes
Source: PLoS One. 2020 Nov 9;15(11):e0241493. doi: 10.1371/journal.pone.0241493 (PMC7652275; doi:10.1371/journal.pone.0241493)
Supplement: S1 Appendix — (XLSX) [file pone.0241493.s009.xlsx]

## Sheet: MSAP data
,,,E-ACA-M-TTG:557bp,E-ACA-M-TTG:531bp,E-ACA-M-TTG:519bp,E-ACA-M-TTG:511bp,E-ACA-M-TTG:498bp,E-ACA-M-TTG:495bp,E-ACA-M-TTG:487bp,E-ACA-M-TTG:431bp,E-ACA-M-TTG:428bp,E-ACA-M-TTG:403bp,E-ACA-M-TTG:391bp,E-ACA-M-TTG:386bp,E-ACA-M-TTG:380bp,E-ACA-M-TTG:367bp,E-ACA-M-TTG:362bp,E-ACA-M-TTG:354bp,E-ACA-M-TTG:351bp,E-ACA-M-TTG:349bp,E-ACA-M-TTG:345bp,E-ACA-M-TTG:330bp,E-ACA-M-TTG:323bp,E-ACA-M-TTG:310bp,…
IAC91-1099MI,24hpi,HPA,0,1,0,1,1,1,0,1,1,0,1,1,1,0,1,1,1,0,1,0,0,1,1,1,1,0,1,1,1,1,1,1,0,1,0,1,0,0,1,0,0,0,0,1,1,1,1,1,1,0,1,1,0,0,1,1,0,0,0,0,1,0,1,0,1,1,1,1,0,0,1,1,1,1,0,1,1,0,0,1,1,1,0,0,0,1,0,1,1,1,0,1,1,0,1,1,1,1,1,0,0,1,0,1,0,0,1,0,0,1,0,0,0,1,1,1,0,1,1,1,1,1,1,1,1,1,0,1,1,1,1,1,1,1,1,1,1,1,1,1,1,1,1,1,1,1,1,1,1,0,1,1,0,1,1,1,1,0,1,0,0,0,1,1,1,1,1,0,1,0,1,1,1,1,1,1,1,1,0,0,0,0,0,0,1,0,0,1,…
IAC91-1099MI,24hpi,MSP,1,0,1,1,1,0,0,0,1,1,1,1,1,0,1,1,1,0,1,1,1,1,1,1,1,1,1,1,1,1,1,1,1,0,0,1,1,1,1,1,1,1,1,1,1,1,1,1,1,1,1,1,1,1,1,1,1,0,1,1,1,0,1,1,1,1,1,1,0,1,1,1,1,0,1,0,1,1,1,1,1,1,0,0,0,1,1,1,1,1,1,1,1,0,1,1,1,1,1,0,0,1,1,1,0,0,0,0,1,1,1,1,0,0,1,1,0,1,1,0,1,0,1,1,0,1,0,1,1,1,1,1,1,1,1,1,1,1,1,1,1,1,1,1,1,1,1,1,1,0,1,1,1,1,1,1,1,0,1,1,0,0,1,1,1,1,1,1,1,1,1,1,1,1,1,1,1,1,0,1,1,1,1,0,1,1,1,1,…
IAC91-1099MI,48hpi,HPA,0,1,0,1,1,1,0,1,1,0,1,1,1,0,1,1,1,0,1,0,0,1,1,1,1,0,1,1,1,1,1,1,0,1,0,1,0,0,1,0,0,0,0,1,1,1,1,1,1,0,1,1,0,0,1,1,0,0,0,0,1,0,1,0,1,1,1,1,0,0,1,1,1,1,0,1,1,0,0,1,1,1,0,0,0,1,0,1,1,1,0,1,1,0,1,1,1,1,1,0,1,1,0,1,0,0,1,1,0,1,1,0,1,1,1,1,0,1,1,1,1,1,1,1,1,1,0,1,1,1,1,1,1,1,1,1,1,1,1,1,1,1,1,1,1,1,1,1,1,0,1,1,0,1,1,1,1,0,1,0,0,0,1,1,1,1,0,0,1,0,1,1,1,1,1,1,1,1,0,0,0,0,0,0,1,0,0,1,…
IAC91-1099MI,48hpi,MSP,1,0,1,1,1,0,0,1,1,1,1,1,1,0,1,1,1,1,1,1,1,1,1,1,1,1,1,1,1,1,1,1,1,0,0,1,1,1,1,1,1,1,1,1,1,1,1,1,1,1,1,1,1,1,1,1,1,0,1,1,1,0,1,1,1,1,1,1,0,1,1,1,1,0,1,0,1,1,1,1,1,1,0,1,1,1,1,1,1,1,1,1,1,0,1,1,1,1,1,0,0,1,1,0,1,1,0,0,1,1,0,1,1,0,1,1,0,1,1,0,1,0,1,1,0,1,1,1,1,1,1,1,1,1,1,1,1,0,1,0,1,0,1,1,1,1,1,1,1,0,1,1,1,1,1,1,1,0,1,1,0,0,1,1,1,1,1,1,1,1,1,1,1,1,1,1,1,1,1,1,1,1,1,0,1,1,1,1,…
IAC91-1099MI,72hpi,HPA,0,1,0,1,1,1,0,0,1,0,1,1,1,0,1,1,1,0,1,0,0,1,1,1,1,0,1,1,1,1,1,1,0,1,0,1,1,0,1,0,0,0,0,1,1,1,1,1,1,0,1,1,0,1,1,1,0,0,0,0,1,0,1,0,1,1,1,1,0,0,1,1,1,1,0,1,1,0,0,1,1,1,0,0,0,1,0,1,1,1,0,1,1,0,1,1,1,1,1,0,0,1,0,1,0,0,0,0,0,1,0,0,0,1,1,1,0,1,1,1,1,0,1,1,0,1,0,1,1,1,1,1,1,1,0,1,1,1,1,1,1,1,1,1,1,1,1,1,1,0,1,1,0,0,1,1,1,0,1,0,0,0,1,1,1,1,1,0,1,0,1,1,1,1,1,1,1,1,0,0,0,0,0,0,1,0,0,1,…
IAC91-1099MI,72hpi,MSP,1,0,1,1,1,0,0,1,1,1,1,1,0,0,1,1,1,1,1,1,1,1,1,1,1,1,1,1,1,1,1,1,1,0,0,1,1,1,1,1,1,1,1,1,1,1,1,1,1,1,1,1,1,1,1,1,1,0,1,1,1,0,1,1,1,1,1,1,0,1,1,1,1,0,1,0,1,1,1,1,1,1,0,1,1,1,1,1,1,1,1,1,1,0,1,1,1,1,0,0,0,1,0,1,0,0,0,0,1,1,0,1,0,0,1,1,0,1,1,0,1,0,1,1,1,1,1,1,1,1,1,1,1,1,1,1,1,1,1,1,1,1,1,1,1,1,1,1,1,0,1,1,1,1,1,1,1,0,1,1,0,0,1,1,1,1,1,1,1,1,1,1,1,1,1,1,1,1,1,1,1,1,1,0,1,1,1,1,…
IAC91-1099SI,24hpi,HPA,0,1,0,1,1,1,0,1,1,0,1,1,1,0,1,1,1,0,1,0,0,1,1,1,1,0,1,1,1,1,1,1,0,1,0,1,0,0,1,0,0,0,0,1,1,1,1,1,1,0,1,1,0,0,1,1,0,0,0,0,1,0,1,0,1,1,1,1,0,0,1,1,1,1,0,1,1,0,0,1,1,1,0,0,0,1,0,1,1,1,0,1,1,0,1,1,1,1,1,0,1,1,0,1,0,1,1,1,0,1,1,0,1,1,1,1,0,1,1,1,1,1,1,1,1,1,1,1,1,1,1,1,1,1,1,1,1,1,1,1,1,1,1,1,1,1,1,1,1,0,1,1,0,1,1,1,1,0,1,0,0,0,1,1,1,1,1,0,1,0,1,1,1,1,1,1,1,1,0,0,0,0,0,0,1,0,0,1,…
IAC91-1099SI,24hpi,MSP,1,0,1,1,1,0,0,0,1,1,1,1,1,0,1,1,1,0,1,1,1,1,1,1,1,1,1,1,1,1,1,1,1,0,0,1,1,1,1,1,1,1,1,1,1,1,1,1,1,1,1,1,1,1,1,1,1,0,1,1,1,0,1,1,1,1,1,1,0,1,1,1,1,0,1,0,1,1,1,1,1,1,0,0,0,1,1,1,1,1,1,1,1,0,1,1,1,1,1,0,0,1,0,1,0,0,0,0,1,1,1,1,0,0,1,1,0,1,1,0,1,0,1,1,0,1,0,1,1,1,1,1,1,1,1,1,1,0,1,1,1,1,1,1,1,1,1,1,1,0,1,1,1,1,1,1,1,0,1,1,0,0,1,1,1,1,1,1,1,1,1,1,1,1,1,1,1,1,1,1,1,1,1,0,1,1,1,1,…
IAC91-1099SI,48hpi,HPA,0,1,0,1,1,1,0,1,1,0,1,1,1,0,1,1,1,1,1,0,0,1,1,1,1,1,1,1,1,1,1,1,0,1,0,1,1,1,1,0,1,0,1,1,1,1,1,1,1,0,1,1,0,0,1,1,0,0,0,0,1,0,1,0,1,1,1,1,0,0,1,1,1,1,0,1,1,0,0,1,1,1,0,1,1,1,0,1,1,1,0,1,1,0,1,1,1,1,1,0,1,1,0,1,0,1,1,1,0,1,1,0,1,1,1,1,0,1,1,1,1,1,1,1,1,1,1,1,1,1,1,1,1,1,1,1,1,1,1,1,1,1,1,1,1,1,1,1,1,0,1,1,0,1,1,1,1,0,1,0,0,0,1,1,1,1,1,0,1,0,1,1,1,1,1,1,1,1,1,1,0,0,0,0,1,0,0,1,…
IAC91-1099SI,48hpi,MSP,1,0,1,1,1,0,0,1,1,1,1,1,0,0,1,1,1,1,1,1,1,1,1,1,1,1,1,1,1,1,1,1,1,0,0,1,1,1,1,1,1,1,1,1,1,1,1,1,1,1,1,1,1,1,1,1,1,0,0,1,1,0,1,1,1,1,1,1,0,1,1,1,1,0,1,0,1,1,1,1,1,1,0,1,1,1,1,1,1,1,1,1,0,0,1,1,1,1,1,0,0,1,0,0,0,0,0,0,1,1,0,1,0,0,1,1,0,1,1,0,1,0,1,1,0,1,0,1,1,1,1,1,1,1,1,1,1,0,1,1,1,1,1,1,1,1,1,1,1,0,1,1,1,1,1,1,1,0,1,1,0,0,1,1,1,1,1,1,1,1,1,1,1,1,1,1,1,1,1,1,1,1,1,0,1,1,1,1,…
IAC91-1099SI,72hpi,HPA,0,1,0,1,1,1,0,0,1,0,1,1,1,0,1,1,1,0,1,0,0,1,1,1,1,0,1,1,1,1,1,1,0,1,0,1,0,0,1,0,0,0,0,1,1,1,1,1,1,0,1,1,0,0,1,1,0,0,0,0,1,0,1,0,1,1,1,1,0,0,1,1,1,1,0,0,1,0,0,1,1,1,0,0,0,1,0,1,1,1,0,1,1,0,1,1,1,1,1,0,0,1,0,1,0,0,0,0,0,1,1,0,1,1,1,1,0,1,1,1,1,0,1,1,0,1,0,1,1,1,1,1,1,1,1,1,1,1,1,1,1,1,1,1,1,1,1,1,1,0,1,1,0,0,1,1,1,0,1,0,0,0,1,1,1,1,1,0,1,0,1,1,1,1,1,1,1,1,0,0,0,0,0,0,1,0,0,1,…
IAC91-1099SI,72hpi,MSP,1,0,1,1,1,0,0,0,1,1,1,1,1,0,1,1,1,0,1,1,1,1,1,1,1,1,1,1,1,1,1,1,1,0,0,1,1,0,1,1,0,1,1,1,1,1,1,1,1,1,1,1,1,1,1,1,1,0,1,1,1,0,1,1,1,1,1,1,0,1,1,1,1,0,1,0,1,1,1,1,1,1,0,0,0,1,1,1,1,1,1,1,1,0,1,1,1,1,1,0,1,1,1,1,1,0,0,0,1,1,1,1,0,0,1,1,0,1,1,0,1,0,1,1,0,1,0,1,1,1,1,1,1,1,0,1,1,1,1,1,1,1,1,1,1,1,1,1,1,0,1,1,0,1,1,1,1,0,1,1,0,0,1,1,1,1,1,1,1,1,1,1,1,1,1,1,1,1,0,1,1,1,1,0,1,1,1,1,…
IACSP95-5000MI,24hpi,HPA,0,0,0,1,1,0,0,0,1,0,1,1,1,1,1,1,1,0,1,0,0,1,0,1,0,0,0,1,1,0,1,1,0,0,0,1,0,0,1,0,0,0,1,1,1,1,0,1,1,0,1,1,1,0,1,1,0,0,0,0,0,1,1,1,0,1,0,1,1,0,1,0,0,0,0,0,1,0,0,1,1,1,1,0,0,1,0,1,1,1,0,1,1,1,1,1,1,1,1,1,1,1,0,1,0,0,0,1,0,1,1,0,0,1,1,1,0,1,1,0,1,0,1,1,1,0,0,1,1,1,0,1,1,1,0,0,1,1,1,1,1,1,1,1,1,1,1,1,1,1,1,1,0,1,1,1,0,1,0,0,1,1,1,0,1,1,1,0,1,0,1,1,1,1,0,1,1,1,0,0,0,0,0,0,1,0,0,…
IACSP95-5000MI,24hpi,MSP,1,0,1,0,1,0,1,1,1,1,1,1,1,1,1,1,1,0,1,1,1,1,1,1,1,0,1,1,1,1,1,1,1,0,0,1,1,1,1,1,1,1,1,1,1,1,1,1,1,0,1,1,1,0,1,1,1,1,1,1,1,1,1,1,0,1,0,1,1,1,1,1,0,0,1,1,1,1,1,1,1,1,1,0,0,1,1,1,1,1,1,1,1,1,1,1,1,1,1,0,0,1,1,1,1,0,0,0,1,1,1,1,0,0,1,1,0,1,1,1,1,0,1,1,0,1,0,1,1,1,1,1,1,1,1,1,1,1,1,1,1,1,1,1,1,1,1,1,1,0,1,1,0,1,1,1,0,1,0,1,1,1,0,0,1,1,1,1,1,1,1,1,1,1,0,1,1,1,1,1,1,0,1,1,1,0,1,…
IACSP95-5000MI,48hpi,HPA,0,0,0,1,1,0,0,1,1,0,1,1,1,1,1,1,1,0,1,0,0,1,1,1,1,0,1,1,1,0,1,1,0,0,1,1,1,1,1,0,1,0,1,1,1,1,0,1,1,0,1,1,1,0,1,1,0,0,0,0,0,1,1,1,0,1,0,1,1,0,1,0,0,0,0,0,1,0,0,1,1,1,1,0,0,1,0,1,1,1,0,1,1,1,1,1,1,1,1,1,1,1,0,1,0,1,0,1,0,1,1,0,1,1,1,1,1,1,1,1,1,0,1,1,1,0,1,1,1,1,0,1,1,1,1,1,1,1,1,1,1,1,1,1,1,1,1,1,1,1,1,1,0,1,1,1,0,1,0,0,1,1,1,0,1,1,1,0,1,0,1,1,1,1,0,1,1,1,0,1,1,0,0,0,1,0,0,…
IACSP95-5000MI,48hpi,MSP,1,0,1,0,1,0,1,1,1,1,1,1,1,1,1,1,1,1,1,1,1,1,1,1,1,0,1,1,1,0,1,1,1,1,1,1,1,1,1,1,1,1,1,1,1,1,1,1,1,0,1,1,1,0,1,1,1,1,1,1,1,1,1,1,0,1,0,1,1,1,1,1,0,0,1,1,1,1,1,1,1,1,1,1,1,1,1,1,1,1,1,1,1,0,1,1,1,1,1,0,0,1,1,1,1,1,0,1,1,1,1,1,1,0,1,1,0,1,0,0,1,0,1,1,1,1,1,1,1,1,1,1,1,1,1,1,1,1,1,1,1,0,1,1,1,1,1,1,1,1,1,1,0,1,1,1,0,1,0,1,1,1,1,0,1,1,1,1,1,1,1,1,1,1,0,1,1,1,1,1,1,0,1,1,1,0,1,…
IACSP95-5000MI,72hpi,HPA,0,0,0,0,1,0,0,0,0,0,0,0,0,1,1,1,1,0,1,0,0,1,1,1,1,0,1,1,1,0,1,0,0,0,0,1,0,0,1,0,0,0,1,1,1,1,0,1,1,0,1,1,1,0,1,1,0,0,0,0,0,1,1,1,0,1,0,1,1,0,1,0,0,0,0,0,1,0,0,1,1,1,1,0,0,1,0,1,1,1,0,1,1,1,1,1,1,1,1,1,1,1,0,1,0,1,0,1,0,1,1,0,1,1,1,1,1,1,1,1,1,1,1,1,1,0,1,1,1,1,1,1,1,1,1,1,1,1,0,1,1,1,1,1,1,1,1,1,1,1,1,1,0,0,1,1,0,1,0,0,1,1,1,0,1,1,1,0,1,0,1,1,1,1,0,1,1,1,0,0,1,0,0,0,1,0,0,…
IACSP95-5000MI,72hpi,MSP,0,0,0,0,1,0,0,1,1,1,0,1,1,1,1,1,1,1,1,1,1,1,1,1,1,0,0,1,1,0,1,1,1,1,1,1,1,1,1,1,1,1,1,1,1,1,1,1,1,0,1,1,1,0,1,1,1,1,1,1,1,1,1,1,0,1,0,1,1,1,1,1,0,0,1,1,1,1,1,1,1,1,1,0,0,1,1,1,1,1,1,1,1,0,1,1,1,1,1,0,0,1,1,1,1,0,0,1,1,1,1,1,1,0,1,1,0,1,0,0,1,0,1,1,0,1,1,1,1,1,1,1,1,1,1,1,1,1,1,1,1,0,1,1,1,1,1,1,1,1,1,1,0,1,1,1,0,1,0,1,1,1,1,0,1,1,1,1,1,1,1,1,1,1,0,1,1,1,1,1,1,0,1,1,1,0,1,…
IACSP95-5000SI,24hpi,HPA,0,0,0,1,1,0,0,1,1,0,1,1,1,1,1,1,1,0,1,0,0,1,1,1,1,0,1,1,1,0,1,1,0,0,1,1,1,1,1,0,1,0,1,1,1,1,0,1,1,0,1,1,1,0,1,1,0,0,0,0,0,1,1,1,0,1,0,1,1,0,1,0,0,0,0,0,1,0,0,1,1,1,1,0,0,1,0,1,0,1,0,1,1,1,1,1,1,1,1,1,1,1,0,1,0,1,0,1,0,1,1,0,1,1,1,1,1,1,0,1,1,0,1,1,1,0,1,1,1,1,0,1,1,1,1,1,1,1,1,1,1,0,1,1,1,1,1,1,1,1,1,1,0,0,1,1,0,1,0,0,1,1,1,0,1,1,1,0,1,0,1,1,1,1,0,1,1,1,1,0,0,0,0,0,1,0,0,…
IACSP95-5000SI,24hpi,MSP,1,0,1,0,1,0,1,1,1,1,1,1,1,1,1,1,1,0,1,1,1,1,1,1,1,0,1,1,1,1,1,1,1,0,0,1,1,1,1,1,1,1,1,1,1,1,1,1,1,0,1,1,1,0,1,1,1,1,1,1,1,1,1,1,0,1,0,1,1,1,1,1,0,0,1,1,1,1,1,1,1,1,1,0,0,1,1,1,1,1,1,1,1,1,1,1,1,1,1,0,0,1,1,1,1,0,0,0,1,1,1,1,0,0,1,1,0,1,1,1,1,0,1,1,0,1,0,1,1,1,1,1,1,1,0,1,1,1,1,1,1,0,1,1,1,1,1,1,1,1,1,1,0,1,1,1,0,1,0,1,1,1,1,0,1,1,1,1,1,1,1,1,1,1,0,1,1,1,1,1,1,0,0,1,1,0,1,…
IACSP95-5000SI,48hpi,HPA,0,0,0,1,1,0,0,1,1,0,1,1,1,1,1,1,1,0,1,0,0,1,1,1,1,0,1,1,1,0,1,1,0,0,1,1,1,1,1,0,1,0,1,1,1,1,0,1,1,0,1,1,1,0,1,1,0,0,0,0,0,1,1,1,0,1,0,1,1,0,1,0,0,0,0,0,1,0,0,1,1,1,1,0,0,1,0,1,1,1,0,1,1,1,1,1,1,1,1,1,1,1,0,1,0,1,0,1,0,1,1,0,1,1,1,1,1,1,1,1,1,0,1,1,1,1,1,1,1,1,1,1,1,1,1,1,1,1,1,1,1,0,1,1,1,1,1,1,1,1,1,1,0,0,1,1,0,1,0,0,1,1,1,0,1,1,1,0,1,0,1,1,1,1,0,1,1,1,0,0,1,0,0,0,1,0,0,…
IACSP95-5000SI,48hpi,MSP,1,0,1,0,1,0,1,1,1,1,1,1,1,1,1,1,1,1,1,1,1,1,1,1,1,0,1,1,1,0,1,1,1,1,1,1,1,1,1,1,1,1,1,1,1,1,1,1,1,0,1,1,1,0,1,1,1,1,1,1,1,1,1,1,0,1,0,1,1,1,1,1,0,0,1,1,1,1,1,1,1,1,1,1,1,1,1,1,1,1,1,1,1,1,1,1,1,1,1,0,0,1,1,1,1,1,0,1,1,1,1,1,1,0,1,1,0,1,1,0,1,0,1,1,1,1,1,1,1,1,1,1,1,1,1,1,1,1,1,1,1,1,1,1,1,1,1,1,1,1,1,1,0,1,1,1,0,1,0,1,1,1,1,0,1,1,1,1,1,1,1,1,1,1,0,1,1,1,1,1,1,0,1,1,1,0,1,…
IACSP95-5000SI,72hpi,HPA,0,0,0,0,1,0,0,0,1,0,0,0,0,1,1,1,1,0,1,0,0,1,1,1,1,0,1,1,1,0,1,0,0,0,1,1,1,1,1,0,1,0,1,1,1,1,0,1,1,0,1,1,1,0,1,1,0,0,0,0,0,1,1,1,0,1,0,1,1,0,1,0,0,0,0,0,1,0,0,1,1,1,1,0,0,1,0,1,1,1,0,1,1,1,1,1,1,1,1,1,1,1,0,1,0,1,0,1,0,1,1,0,1,1,1,1,1,1,1,1,1,0,1,1,1,0,1,1,1,1,0,1,1,1,1,1,1,1,0,1,1,1,1,1,1,1,1,1,1,1,1,1,0,0,1,1,0,1,0,0,1,1,1,0,1,1,0,0,1,0,1,1,1,1,0,0,1,1,0,0,1,0,0,0,1,0,0,…
IACSP95-5000SI,72hpi,MSP,0,0,1,0,1,0,1,0,1,1,0,1,1,1,1,1,1,0,1,1,1,1,1,1,1,0,1,1,1,1,1,1,1,1,0,1,1,1,1,1,1,1,1,1,1,1,1,1,1,0,1,1,1,0,1,1,1,1,1,1,1,1,1,1,0,1,0,1,1,1,1,1,0,0,1,1,1,1,1,1,1,1,1,0,0,1,1,1,1,1,1,1,1,1,1,1,1,1,1,0,0,1,1,1,1,0,0,1,1,1,1,1,0,0,1,1,0,1,1,1,1,0,1,1,0,1,0,1,1,1,1,1,1,1,1,1,1,1,0,1,1,1,1,1,1,1,1,1,1,1,1,1,0,1,1,1,0,1,0,1,1,1,1,0,1,1,1,1,1,1,1,1,1,1,0,1,1,1,1,1,1,0,1,1,1,0,1,…
