# Supplementary material for: Sugarcane mosaic virus mediated changes in cytosine methylation pattern and differentially transcribed fragments in resistance-contrasting sugarcane genotypes
Source: PLoS One. 2020 Nov 9;15(11):e0241493. doi: 10.1371/journal.pone.0241493 (PMC7652275; doi:10.1371/journal.pone.0241493)
Supplement: S2 Appendix — (XLSX) [file pone.0241493.s010.xlsx]

## Sheet: Ct values
	UBC18	UK	Sh_005D21_g000060	Sh_250G13_g000040	SCQGST1032C04.g	Sh_206E04_g000020	SP803280_c104096_g2_i1
IAC91-1099mi24hpib1tecn1	28.5935	29.3345	26.83	23.7396	27.1731	36.332	35.5456
IAC91-1099mi24hpib1tecn2	28.3336	29.497	26.7529	23.4325	26.8785	36.0087	35.726
IAC91-1099mi24hpib1tecn3	28.0467	27.9011	26.6047	23.179	26.9569	36.6553	35.3653
IAC91-1099mi24hpib2tecn1	30.3078	30.238	27.0721	23.9806	27.3751	36.3967	35.5912
IAC91-1099mi24hpib2tecn2	29.803	29.1049	26.609	23.8469	26.5731	37.0424	35.7245
IAC91-1099mi24hpib2tecn3	29.6256	30.1136	26.6195	23.7063	27.1478	36.7196	35.4579
IAC91-1099mi24hpib3tecn1	26.6425	27.0707	25.7116	22.8549	26.8822	28.8658	35.2791
IAC91-1099mi24hpib3tecn2	26.747	26.5726	25.5318	22.9582	26.6596	29.0126	35.3208
IAC91-1099mi24hpib3tecn3	26.767	26.2602	25.3373	22.7494	26.7275	28.7191	35.2374
IAC91-1099si24hpib1tecn1	29.5964	29.6029	28.4467	25.5737	28.3836	32.8324	35.9259
IAC91-1099si24hpib1tecn2	29.8994	29.5171	28.128	25.4575	27.581	32.8324	36.3287
IAC91-1099si24hpib1tecn3	29.2935	29.6886	28.2944	25.0517	28.1433	32.8324	36.7279
IAC91-1099si24hpib2tecn1	27.4846	26.4954	25.5989	22.7142	26.6693	30.9355	33.6327
IAC91-1099si24hpib2tecn2	26.9619	26.4265	25.5454	22.6431	26.3531	31.07	33.3678
IAC91-1099si24hpib2tecn3	26.834	26.5643	25.3743	22.4047	26.2733	30.8009	33.103
IAC91-1099si24hpib3tecn1	28.1514	27.8516	27.261	24.3339	29.4785	30.24	36.4476
IAC91-1099si24hpib3tecn2	27.9344	27.9896	27.1956	23.9759	28.9742	30.3388	36.4788
IAC91-1099si24hpib3tecn3	27.643	27.7135	26.9021	23.635	28.8626	30.1413	36.9294
IAC91-1099mi72hpib1tecn1	27.5854	26.322	27.2254	23.3077	27.8338	30.0408	32.6851
IAC91-1099mi72hpib1tecn2	27.3014	26.7282	26.8291	23.2548	27.6482	29.148	33.0275
IAC91-1099mi72hpib1tecn3	27.4088	26.2909	26.7865	23.1664	27.4627	29.7542	32.3428
IAC91-1099mi72hpib2tecn1	29.3479	29.054	28.5072	24.6373	28.3707	30.9561	33.9117
IAC91-1099mi72hpib2tecn2	29.5822	28.6388	28.3321	24.6209	28.2627	31.1988	33.3533
IAC91-1099mi72hpib2tecn3	29.0688	28.7699	27.7049	24.3837	28.269	30.7134	33.607
IAC91-1099mi72hpib3tecn1	27.3314	27.2399	26.8738	23.9362	26.918	31.0945	33.7192
IAC91-1099mi72hpib3tecn2	27.164	26.9721	26.4543	23.2833	26.8527	30.0181	33.2275
IAC91-1099mi72hpib3tecn3	27.2762	26.8193	26.3083	23.1836	26.7171	29.8613	33.546
IAC91-1099si72hpib1tecn1	28.0549	28.0885	26.8612	23.6428	28	30.0717	34.79
IAC91-1099si72hpib1tecn2	27.747	28.1302	26.6774	23.2793	27.8933	30.4292	34.1781
IAC91-1099si72hpib1tecn3	27.3827	27.823	26.5402	23.3014	27.7792	29.7141	34.4841
IAC91-1099si72hpib2tecn1	27.9529	27.5807	26.9153	23.7345	28.4234	29.4068	35.1218
IAC91-1099si72hpib2tecn2	27.6381	27.3305	26.2664	23.525	27.731	29.5738	35.1593
IAC91-1099si72hpib2tecn3	27.307	27.2284	26.3559	23.379	28.1894	29.2397	35.0844
IAC91-1099si72hpib3tecn1	29.2752	28.7617	27.8051	24.9325	28.8915	32.2796	34.4152
IAC91-1099si72hpib3tecn2	28.8349	28.5981	27.6848	24.7108	28.4604	31.4601	34.3898
IAC91-1099si72hpib3tecn3	28.6359	28.4086	27.268	24.6126	28.6655	31.4407	35.1421
IACSP95-5000mi24hpib1tecn1	27.1046	26.2229	26.1096	22.2201	26.4021	28.651	32.595
IACSP95-5000mi24hpib1tecn2	27.4051	26.2506	26.1149	21.8993	26.0041	28.2837	32.3898
IACSP95-5000mi24hpib1tecn3	27.0778	26.585	26.1794	22.0946	26.5587	28.7231	32.8002
IACSP95-5000mi24hpib2tecn1	28.1622	27.3025	26.2989	23.0221	27.3788	30.114	33.0809
IACSP95-5000mi24hpib2tecn2	27.8631	27.1872	26.4396	22.6661	27.4567	29.7518	32.6222
IACSP95-5000mi24hpib2tecn3	27.8615	27.2214	26.3221	22.9648	27.3878	29.3987	32.1635
IACSP95-5000mi24hpib3tecn1	27.4097	27.0465	26.6495	23.3882	26.4146	28.8076	32.7012
IACSP95-5000mi24hpib3tecn2	27.3577	26.9292	26.5506	23.076	26.7251	29.0913	33.1665
IACSP95-5000mi24hpib3tecn3	27.0702	26.8684	26.7224	23.2419	26.4371	28.8405	32.2358
IACSP95-5000si24hpib1tecn1	27.6135	27.2229	26.6252	22.7871	26.7101	30.1664	33.6452
IACSP95-5000si24hpib1tecn2	27.6805	27.285	26.2649	22.4676	26.5263	29.8003	33.5617
IACSP95-5000si24hpib1tecn3	27.6113	27.0287	26.2143	22.5695	26.1764	29.8631	33.5051
IACSP95-5000si24hpib2tecn1	28.6022	27.682	26.718	24.0789	26.7701	31.4726	33.4868
IACSP95-5000si24hpib2tecn2	28.6868	27.9765	26.8639	23.8815	26.9959	31.2009	33.7269
IACSP95-5000si24hpib2tecn3	28.7029	28.094	26.7644	23.9746	26.7641	30.9292	33.9432
IACSP95-5000si24hpib3tecn1	28.155	27.6388	27.1947	24.268	27.196	29.4215	33.3578
IACSP95-5000si24hpib3tecn2	28.0875	27.6179	27.099	23.5735	26.8989	29.8422	33.599
IACSP95-5000si24hpib3tecn3	28.3548	27.5971	27.2833	23.6083	26.9034	30.0133	32.7156
IACSP95-5000mi72hpib1tecn1	26.7346	26.1924	26.5284	22.202	26.8834	27.8101	33.8181
IACSP95-5000mi72hpib1tecn2	26.6587	26.0901	26.2879	21.9622	26.5148	28.2207	33.1098
IACSP95-5000mi72hpib1tecn3	26.655	26.0909	26.1994	22.0456	26.6785	27.683	32.7666
IACSP95-5000mi72hpib2tecn1	27.5774	26.4803	26.3767	21.979	25.507	28.7651	33.0783
IACSP95-5000mi72hpib2tecn2	27.5409	26.7798	26.3457	21.9653	25.7678	28.8123	33.4123
IACSP95-5000mi72hpib2tecn3	27.5764	26.7633	26.2123	21.8744	25.5541	28.771	33.2453
IACSP95-5000mi72hpib3tecn1	27.5819	26.1689	26.9192	23.0023	26.2613	28.4182	33.2256
IACSP95-5000mi72hpib3tecn2	27.6405	26.705	26.651	22.9679	26.1513	28.3771	32.6465
IACSP95-5000mi72hpib3tecn3	27.6446	26.7769	26.6696	22.9391	26.2787	27.9867	32.5246
IACSP95-5000si72hpib1tecn1	27.5473	26.3009	26.4668	22.8708	26.6987	28.4987	28.0745
IACSP95-5000si72hpib1tecn2	27.2325	26.2627	26.2744	22.9355	26.7826	28.3185	27.9384
IACSP95-5000si72hpib1tecn3	27.2801	25.8737	26.4877	22.6916	26.7761	28.1852	28.2107
IACSP95-5000si72hpib2tecn1	27.3963	26.6715	26.489	22.2185	26.7856	28.489	27.4164
IACSP95-5000si72hpib2tecn2	27.0883	26.7694	26.3031	22.0821	26.8386	28.0375	27.28
IACSP95-5000si72hpib2tecn3	27.0504	26.812	26.2367	22.1056	26.6549	28.2424	27.5529
IACSP95-5000si72hpib3tecn1	28.1314	27.452	27.5027	23.8443	28.3717	29.2501	30.4644
IACSP95-5000si72hpib3tecn2	28.4392	27.7032	27.0188	23.2743	28.4153	29.095	30.4994
IACSP95-5000si72hpib3tecn3	28.5888	27.6745	27.2371	23.5624	28.4275	29.5844	30.5412
